# Supplementary material for: Breathing Control Exercises Delivered in a Group Setting for Patients with Chronic Obstructive Pulmonary Disease: A Randomized Controlled Trial
Source: Healthcare (Basel). 2023 Mar 17;11(6):877. doi: 10.3390/healthcare11060877 (PMC10048700; doi:10.3390/healthcare11060877)
Supplement: Supplementary file 1 [file healthcare-11-00877-s001.zip]

Archive with 1 entries (1 files):
- healthcare-2238922-supplementary.pdf
